# Supplementary material for: Development of a Novel Biomarker for the Progression of Idiopathic Pulmonary Fibrosis
Source: Int J Mol Sci. 2024 Jan 2;25(1):599. doi: 10.3390/ijms25010599 (PMC10779374; doi:10.3390/ijms25010599)
Supplement: Supplementary file 1 [file ijms-25-00599-s001.zip]

Archive with 1 entries (1 files):
- ijms-2760073-supplementary.pdf
